# Supplementary material for: Critical thinking skills of Chinese students: a meta-analysis of individual studies between 2002 and 2025
Source: Front Psychol. 2026 Jul 1;17:1856476. doi: 10.3389/fpsyg.2026.1856476 (PMC13368918; doi:10.3389/fpsyg.2026.1856476)
Supplement: Supplementary file 1 [file Table_1.xlsx]

## Sheet: Sheet1
Table s1 Basic characteristics of primary studies included
StudyID	Publication year	Valid N	Female %	Quality assessment	Reliabilities of CCTST (α)	Validity of CCTST	Type of publications	Nationality	Scale name	Scale resource	Number of items	Number of dimensions	Scoring method	Number of items per dimension	year of data collection
Zhou, Wang, Yao, 2007	2007	359	0.529	18	good reliability	good validity	Core	China	Chinese version of CCTST	Luo and Yang(2002)	34	5	0,1	NA	2004
Wang,2008	2008	61	NA	18	good reliability	good validity	Dissertation	China	Chinese version of CCTST	Luo and Yang(2002)	34	5	0,1	NA	2007
Yang, Chou, 2008	2008	220	0.5	18	alpha=0.7，good reliability	NA	Core	China	Chinese version of CCTST Form A	NA	34	5	0,1	NA	2006
Yuan, Kunaviktikul, Klunklin, Williams, 2008	2008	46	NA	18	KR20 of total is 0.8 with KR20 for sub scales range from 0.6 to 0.78	NA	Core	China	CCTST-A Chinese Taiwan Version	NA	34	5	0,1	NA	2006
Tian,2009	2009	119	NA	18	good reliability，retest correlation = 0.63	good validity	Dissertation	China	Chinese version of CCTST	Luo and Yang(2002)	34	3	0,1	NA	2008
Xu,2010	2010	101	NA	18	good reliability，retest correlation = 0.63	good validity	Dissertation	China	Chinese version of CCTST	Luo and Yang(2002)	34	3	0,1	NA	2009
Qing, Yan, 2010	2010	42	NA	17	alpha=0.7，good reliability	good validity	Core	China	Chinese version of CCTST	Luo and Yang(2002)	34	3	0,1	analysis9,evaluation14,inference11	2008
Li, Yu, Han, 2012	2012	120	NA	18	good reliability	good validity	Core	China	Chinese version of CCTST 2000	NA	34	5	0,1	analysis9,evaluation14,inference11,deduction16,induction14	2010
Zhao,2012	2012	40	NA	18	good reliability	good validity	Dissertation	China	CCTST	Facione	34	5	0,1	analysis9,evaluation14,inference11,deduction16,induction14	2010
Yuan,2012	2012	460	0.637	18	good reliability	good validity	Dissertation	China	CCTST	Facione	34	5	0,1	analysis9,evaluation14,inference11,deduction16,induction14	2011
Ouyang,2012	2012	48	NA	18	alpha range between 0.78-0.8, good reliability	good validity	Dissertation	China	CCTST-2000	Luo and Yang(2002)	34	5	0,1	analysis7,evaluation11,inference16,deduction17,induction17	2011
Zhou, Yan, Zhao, Liu, 2012	2012	61	NA	18	good reliability	good validity	Core	China	Chinese version of CCTST	Luo and Yang(2002)	34	5	0,1	analysis9,evaluation14,inference11,deduction16,induction14	2007
Yang, Chuang, Li,Tseng, 2013	2013	83	0.458	18	alpha=0.7,good reliability	good validity	Core	China	Chinese version of CCTST	NA	34	5	0,1	NA	2011
Feng,2014	2014	34	NA	18	good reliability	good validity	Dissertation	China	CCTST	Facione	34	5	0,1	NA	2013
Qin,2014	2014	50	NA	18	good reliability	good validity	Dissertation	China	Chinese version of CCTST	NA	34	5	0,1	NA	2013
Jin, Fang, 2014	2014	123	0.8	18	NA	NA	Core	China	Chinese version of CCTST-2000	NA	34	5	0,1	analysis7,evaluation11,inference16	2013
Lin,2014	2014	46	NA	17	alpha=0.7,good reliability	good validity	Dissertation	China	CCTST	Facione	34	5	0,1	NA	2013
Jou, Lin, Wu, 2016	2016	60	NA	17	good reliability	good validity	Core	China	Chinese version of CCTST Form A	NA	34	5	0,1	NA	2014
Chen, 2017	2017	72	NA	18	good reliability	good validity	Dissertation	China	Chinese version of CCTST	NA	34	3	0,1	NA	2016
Liao, 2017	2017	80	NA	18	good reliability	good validity	Dissertation	China	Chinese version of CCTST	NA	34	5	0,1	interpretation:6，explanation:5，analysis:3，evaluation:8，inference:12	2016
Zhang, 2017	2017	91	NA	18	good reliability	good validity	Dissertation	China	Chinese version of CCTST-2000	NA	18	5	0,1	analysis6,evaluation6,inference6	2016
Miao, 2018	2018	70	0.5	18	good reliability	good validity	Dissertation	China	Chinese version of CCTST-2000	Wu's work	34	5	0,1	NA	2017
Du, 2018	2018	210	NA	18	good reliability	good validity	Dissertation	China	Chinese version of CCTST	Luo and Yang(2000)	34	3	0,1	analysis11,evaluation12,inference11	2017
Zong, 2018	2018	68	NA	18	good reliability，r=0.63	good validity	Dissertation	China	Chinese version of CCTST-2000	Luo and Yang(2002)	34	5	0,1	analysis11,evaluation12,inference11	2017
Huang, 2018	2018	58	0.93	19	retest correlation = 0.63	good validity	Dissertation	China	Chinese version of CCTST	Luo and Yang(2002)	34	5	0,1	NA	2017
Zhang, 2018	2018	100	NA	16	NA	NA	Dissertation	China	Chinese version of CCTST-2000	NA	34	3	0,1	NA	2017
Yang, 2018	2018	65	NA	18	good reliability	good validity	Dissertation	China	Chinese version of CCTST-2000	Luo and Yang(2002)	34	3	0,1	NA	2017
Zhong, 2019	2019	102	NA	18	α为0.915	good validity	Dissertation	China	Chinese version of CCTST-2000	NA	17	3	0,1	analysis3,evaluation6,inference8	2018
Zhuo, 2019	2019	323	NA	18	good reliability	good validity	Dissertation	China	Chinese version of CCTST-2000	Luo and Yang(2002)	34	5	0,1	analysis7,evaluation11,inference16,deduction17,induction17	2018
Lv, 2019	2019	60	0.5	18	good reliability	good validity	Dissertation	China	Chinese version of CCTST	Luo and Yang(2002)	34	5	0,1	analysis:7,inference:16,evaluation:11	2018
Xiao, Tan, 2020	2020	25	NA	16	alpha=0.7	good validity	Core	China	Chinese version of CCTST	NA	34	5	0,1	NA	2018
Chen, 2020	2020	100	NA	18	good reliability	good validity	Dissertation	China	Chinese version of CCTST-2000	Luo and Yang(2002)	34	5	0,1	NA	2019
Tang, 2020	2020	102	NA	18	good reliability	good validity	Dissertation	China	Chinese version of CCTST	Luo and Yang(2002)	34	5	0,1	interpretation:2 explanation:4 analysis:3 evaluation:13 inference:10 self-regulation:2	2019
Nie, 2020	2020	90	0.478	18	good reliability	good validity	Dissertation	China	Chinese version of CCTST-2000	Wu's work	34	3	0,1	NA	2019
Sun, 2020	2020	121	0.504	18	good reliability	good validity	Dissertation	China	Chinese version of CCTST	Luo and Yang(2002)	34	5	0,1	analysis9,evaluation14,inference11,deduction16,induction14	2019
Lian, 2020	2020	101	0.519	18	good reliability	good validity	Dissertation	China	Chinese version of CCTST-2000	Luo and Yang(2002)	34	3	0,1	NA	2019
Su, 2020	2020	93	0.489	18	good reliability	good validity	Dissertation	China	Chinese version of CCTST	Luo and Yang(2002)	34	3	0,1	analysis11,evaluation12,inference11	2019
Li, 2020	2020	100	NA	18	good reliability	good validity	Dissertation	China	Chinese version of CCTST	NA	34	NA	0,1	NA	2019
Liang, 2021	2021	60	NA	18	good reliability	good validity	Dissertation	China	Chinese version of CCTST	Luo and Yang(2002)	34	5	0,1	NA	2020
Wang, 2021	2021	192	NA	18	good reliability	good validity	Public	China	Chinese version of CCTST	Luo and Yang(2002)	34	5	0,1	NA	2019
Tong, 2021	2021	83	NA	18	good reliability	good validity	Dissertation	China	Chinese version of CCTST	Luo and Yang(2002)	34	5	0,1	analysis9,evaluation14,inference11,deduction16,induction14	2020
Gao, 2021	2021	94	NA	18	good reliability	good validity	Dissertation	China	Chinese version of CCTST	Luo and Yang(2002)	34	3	0,1	NA	2020
Zhu, 2021	2021	80	NA	18	good reliability	good validity	Dissertation	China	Chinese version of CCTST	Luo and Yang(2002)	34	5	0,1	NA	2020
Pan, 2021	2021	80	NA	18	good reliability	good validity	Dissertation	China	Chinese version of CCTST	Luo and Yang(2002)	34	5	0,1	NA	2018
Chen, 2021	2021	98	0.531	18	good reliability	good validity	Dissertation	China	Chinese version of CCTST	Luo and Yang(2002)	34	5	0,1	预测思维：9 分析：8 推理：8 评价：9	2020
Lin, 2021	2021	108	NA	16	good reliability	good validity	Dissertation	China	Chinese version of CCTST	Luo and Yang(2002)	34	3	0,1	NA	2021
Su, 2021	2021	56	0.482	18	good reliability	good validity	Dissertation	China	Chinese version of CCTST	Wu's work	34	3	0,1	analysis7,evaluation11,inference16	2020
Lu, 2021	2021	100	NA	18	good reliability	good validity	Dissertation	China	Chinese version of CCTST	Peng（2004）	18	3	0,1	analysis8,evaluation8,inference8	2020
He, 2021	2021	100	NA	18	good reliability	good validity	Dissertation	China	Chinese version of CCTST	Luo and Yang(2002)	34	5	0,1	analysis：9道，evaluation：14道，inference：11道，deduction：16，induction：13	2020
Bao, 2021	2021	246	NA	17	good reliability	good validity	Dissertation	China	Chinese version of CCTST	Luo and Yang(2002)	34	5	0,1	analysis12,evaluation10,inference12	2020
Huang, 2021	2021	86	NA	17	good reliability	good validity	Dissertation	China	Chinese version of CCTST	NA	34	5	0,1	NA	2020
Lei, 2021	2021	100	NA	17	good reliability	good validity	Dissertation	China	CCTST-2000	Facione	34	3	0,1	NA	2020
Ye, 2021	2021	91	NA	17	good reliability	good validity	Dissertation	China	Chinese version of CCTST	Luo and Yang(2002)	34	5	0,1	NA	2020
Yang, 2022	2022	23	NA	17	good reliability	good validity	Dissertation	China	Chinese version of CCTST-2000	Wu's work	34	5	0,1	NA	2021
Zhang, 2022	2022	47	NA	17	good reliability	good validity	Dissertation	China	Chinese version of CCTST-2000	NA	34	5	0,1	analysis3,evaluation8,inference12,explanation6,interpretation5	2021
Zhou, Han, 2022	2022	45	NA	17	good reliability	good validity	Core	China	Chinese version of CCTST	Luo and Yang(2002)	34	3	0,1	nalysis9,evaluation14,inference11	2020
Zhu, Zheng, Xu, Yang, Li, Wu, 2020	2020	60	1	17	good reliability	good validity	Core	China	Chinese version of CCTST-2000	NA	34	5	0,1	NA	2018
Xu, 2020	2020	21	NA	18	alpha=0.743.good reliability	good validity	Dissertation	China	Chinese version of CCTST	NA	34	,5	0,1	NA	2019
Jia, 2022	2022	30	NA	18	0.87	good validity	Dissertation	China	Chinese version of CCTST	Luo and Yang(2002)	34	3	0,1	NA	2021
Xu, 2023	2023	98	NA	18	good reliability	good validity	Dissertation	China	Chinese version of CCTST	Luo and Yang(2002)	34	NA	0,1	NA	2022
Wang, 2016	2016	102	NA	19	good reliability	good validity	Dissertation	China	Chinese version of CCTST	Luo and Yang(2002)	34	3	0,1	NA	2015
Yang, 2007	2007	127	NA	18	retest correlation = 0.63, good reliability	good validity	Dissertation	China	Chinese version of CCTST	Luo and Yang(2002)	34	5	0,1	NA	2006
Jiang, 2018	2018	50	0.56	18	good reliability	good validity	Dissertation	China	Chinese version of CCTST	Luo and Yang(2002)	34	5	0,1	NA	2017
Zhou, 2023	2023	87	NA	18	alpha > 0.8，good reliability	good validity	Dissertation	China	Chinese version of CCTST	Luo and Yang(2002)	34	3	0,1	analysis12,evaluation10,inference12	2022
Bai, 2020	2020	117	0.342	18	good reliability	good validity	Dissertation	China	Chinese version of CCTST	NA	34	3	0,1	analysis11,evaluation12,inference11	2019
Huang, 2022	2022	260	0.514	18	retest correlation =0.63,good reliability	good validity	Dissertation	China	Chinese version of CCTST	Luo and Yang(2002)	34	3	0,1	analysis15,evaluation14,inference5	2021
Ling, 2018	2018	110	0.5	18	good reliability	good validity	Dissertation	China	Chinese version of CCTST	Luo and Yang(2002)	34	3	0,1	NA	2017
Lv, 2020	2020	50	NA	17	good reliability	good validity	Dissertation	China	Chinese version of CCTST	Luo and Yang(2002)	34	3	0,1	analysis11,evaluation12,inference11	2019
Liu, 2022	2022	100	NA	17	good reliability	good validity	Dissertation	China	Chinese version of CCTST	Luo and Yang(2002)	34	3	0,1	NA	2021
Yao, 2006	2006	359	0.5215	18	good reliability	good validity	Dissertation	China	Chinese version of CCTST	Luo and Yang(2002)	34	3	0,1	NA	2005
Jiang, 2012	2012	446	0.614	18	alpha=0.75，good reliability	good validity	Dissertation	China	Chinese version of CCTST	Luo and Yang(2002)	34	3	0,1	NA	2011
Chen, 2023	2023	80	NA	18	alpha of total=0.815, alphas for subscales from 0.704 to 0.741	good validity	Dissertation	China	Chinese version of CCTST	Luo and Yang(2002)	34	3	0,1	analysis12,evaluation10,inference12	2022
Zhou, 2022	2022	77	NA	18	good reliability	good validity	Dissertation	China	Chinese version of CCTST	Luo and Yang(2002)	34	3	0,1	NA	2021
Dong, 2018	2018	202	0.529	18	retest correlation =0.63,good reliability	good validity	Dissertation	China	Chinese version of CCTST	Luo and Yang(2002)	34	3	0,1	NA	2017
Fang, 2013	2013	68	NA	17	good reliability	good validity	Dissertation	China	Chinese version of CCTST	Luo and Yang(2002)	34	3	0,1	NA	2012
Liu, 2023	2023	108	NA	18	good reliability	good validity	Dissertation	China	Chinese version of CCTST	Luo and Yang(2002)	34	5	0,1	analysis11,evaluation12,inference11	2022
Peng, 2023	2023	83	0.51	17	good reliability	good validity	Dissertation	China	Chinese version of CCTST	Luo and Yang(2002)	34	5	0,1	analysis9,evaluation14,inference11	2022
Chang, Hung, Yang, 2023	2023	50	NA	18	good reliability	good validity	Core	China	Chinese version of CCTST	NA	34	5	0,1	NA	2021
Luo,2022	2002	382	0.526	18	good reliability	good validity	Dissertation	China	Chinese version of CCTST	Luo and Yang(2002)	34	3	0,1	NA	2001
